# Supplementary material for: Cognitive Processing Efficiency (Throughput) Improves with Aerobic Exercise and Is Independent of the Environmental Oxygenation Level: A Randomized Crossover Trial
Source: Sports (Basel). 2026 Jan 7;14(1):30. doi: 10.3390/sports14010030 (PMC12845533; doi:10.3390/sports14010030)
Supplement: Supplementary file 1 [file sports-14-00030-s001.zip]

Archive with 1 entries (1 files):
- sports-4009669-supplementary.xlsx
