# Supplementary material for: Cognitive Processing Efficiency (Throughput) Improves with Aerobic Exercise and Is Independent of the Environmental Oxygenation Level: A Randomized Crossover Trial
Source: Sports (Basel). 2026 Jan 7;14(1):30. doi: 10.3390/sports14010030 (PMC12845533; doi:10.3390/sports14010030)
Supplement: Supplementary file 1 [file sports-14-00030-s001.zip › sports-4009669-supplementary.xlsx]

## Sheet: Table S1
	Env.	Task	Time	EMM	95% CI (low)	95% CI (high)
	HBO	T1	Pre	71.625	66.702	76.548
		T2		55.437	51.503	59.372
		T3		49.875	45.523	54.227
		T4		44.625	39.444	49.806
		I1		21.9375	18.4281	25.4469
		I2		10.3125	6.05495	14.5701
		T1	Post	75.688	70.764	80.611
		T2		60.687	56.753	64.622
		T3		53.062	48.71	57.415
		T4		47.938	42.757	53.118
		I1		21.25	17.7406	24.7594
		I2		11.125	6.86745	15.3826
	NN	T1	Pre	70.5	65.577	75.423
		T2		55.562	51.628	59.497
		T3		51.187	46.835	55.54
		T4		45.688	40.507	50.868
		I1		22.5625	19.0531	26.0719
		I2		12.0625	7.80495	16.3201
		T1	Post	76.563	71.639	81.486
		T2		59.5	55.565	63.435
		T3		51.5	47.148	55.852
		T4		46.938	41.757	52.118
		I1		23.625	20.1156	27.1344
		I2		11.375	7.11745	15.6326

## Sheet: Table S2
	Task	OR (Post vs Pre) [95% CI]	Env. main effect	Time main effect	Interaction
	T1	1.00 [0.98–1.02]	χ²(1) = 1.591, p = 0.207	χ²(1) = 1.591, p = 0.207	χ²(1) = 0.638, p = 0.425
	T2	1.01 [0.97–1.05]	χ²(1) = 0.490, p = 0.484	χ²(1) = 0.490, p = 0.484	χ²(1) = 0.164, p = 0.685
	T3	− All 100%	−	−	−
	T4	1.00 [0.98–1.03]	χ²(1) = 0.184, p = 0.668	χ²(1) = 0.184, p = 0.668	χ²(1) = 1.853, p = 0.173

## Sheet: Table S3
	Panel A. Continuous outcomes (Throughput T1−T4, Interference I1−I2)
	Task	Pre (Mean ± SD)	Post (Mean ± SD)	p (Wilcoxon)	gav	95% CI (gav)
	T1	68.3 ± 9.08	72.1 ± 11.58	0.123	0.33	[−0.31, 0.96]
	T2	57.3 ± 9.05	58.6 ± 11.21	0.493	0.11	[−0.51, 0.73]
	T3	50.6 ± 7.27	51.8 ± 7.55	0.44	0.14	[−0.48, 0.77]
	T4	45.6 ± 8.98	46.3 ± 12.02	0.611	0.06	[−0.57, 0.69]
	I1	16.2 ± 5.73	19.0 ± 4.90	0.093	0.47	[−0.20, 1.13]
	I2	9.9 ± 12.59	11.8 ± 16.10	0.735	0.12	[−0.50, 0.73]
	Panel B. Accuracy outcomes (A1−A4) − GEE (Post vs Pre)
	Task	Log−odds B	OR [Exp(B)]	95% CI (OR)	p	Remarks
	A1	−	−	−	−	Complete separation (not estimable)
	A2	0.247	1.28	[0.37, 4.48]	0.699	Not significant
	A3	−	−	−	−	Near-complete separation / unstable (not estimable)
	A4	0.38	1.46	[0.13, 16.85]	0.761	Not significant
